# Supplementary material for: Global challenges and microbial biofilms: Identification of priority questions in biofilm research, innovation and policy
Source: Biofilm. 2024 Jul 4;8:100210. doi: 10.1016/j.bioflm.2024.100210 (PMC11364012; doi:10.1016/j.bioflm.2024.100210)
Supplement: Supplementary Table S1 — Excel file with all questions. [file mmc1.xlsx]

## Sheet: Sheet1
Category name	Category number	Question number	Question
Biofilm control, disruption, prevention, management, treatment	1	1	How can biofilms and microbial communities be exploited to address climate change challenges?
Biofilm control, disruption, prevention, management, treatment	1	2	Planktonic culturing has long been used in biotechnology for production of valuable biologics. Can biofilms be used for this as well?
Biofilm control, disruption, prevention, management, treatment	1	3	How can we exploit the latest understanding of biofilms and microbiomes for next generation agricultural practices and integrate them with the regenerative farming practices?
Biofilm control, disruption, prevention, management, treatment	1	4	Can detailed knowledge of biofilm genetics, physiology, ecology etc. be applied to develop in situ bioreactors for bioremediation that have extended sustainability, enhanced performance, and minimal site impact?
Biofilm control, disruption, prevention, management, treatment	1	5	Is disrupting biofilms good enough as a therapeutic treatment or do we need biofilm killing?
Biofilm control, disruption, prevention, management, treatment	1	6	Could we use nanomaterial-based drug-delivery systems to treat biofilm-associated infections?
Biofilm control, disruption, prevention, management, treatment	1	7	Can we identify new concepts to prevent biofilm formation (e.g. new materials/ surfaces/ coatings to disrupt biofilm life-cycle dynamics)?
Biofilm control, disruption, prevention, management, treatment	1	8	What could CRISPR provide in terms of opportunities for the removal/eradication of biofilms?
Biofilm control, disruption, prevention, management, treatment	1	9	Can benign/commensal bacteria be used to invade and clear pathogenic biofilms?
Biofilm control, disruption, prevention, management, treatment	1	10	How can we predict and control microbially influenced corrosion?
Biofilm control, disruption, prevention, management, treatment	1	11	What is the abundance and community composition of pathogenic bacteria and viruses on microplastics collected from the marine environments?
Biofilm control, disruption, prevention, management, treatment	1	12	How widespread are ‘dry biofilms’, that are being increasingly reported on hospital surfaces? Are these found in other built environments (e.g. food processing, transportation) or in nature (e.g. in extreme environments such as those found in Antarctica)?
Biofilm control, disruption, prevention, management, treatment	1	13	How do biofilms formed under conditions of microgravity (e.g. in space) differ from those formed under Earth gravitational conditions, and what consequences do these potential differences have on pathogenic processes and material degradation?
Resistance, persistence, tolerance, role of aggregation, immune interaction, relevance to infection	2	1	How can we make organisms in biofilm infections accessible to the immune system?
Resistance, persistence, tolerance, role of aggregation, immune interaction, relevance to infection	2	2	How does the immune response differ between planktonic and biofilm-related infections? Are antibodies being produced against biofilm matrix compounds?
Resistance, persistence, tolerance, role of aggregation, immune interaction, relevance to infection	2	3	What are the in vivo and in vitro tools that could help elucidate the mechanisms behind immune evasion for the different pathogens involved in biofilm-related infections? How can we use this knowledge to improve current treatment approaches?
Resistance, persistence, tolerance, role of aggregation, immune interaction, relevance to infection	2	4	Microbial cells in biofilms and tolerant persisters share many common properties. What is the link between persisters and biofilms?
Resistance, persistence, tolerance, role of aggregation, immune interaction, relevance to infection	2	5	What is the contribution of microbial biofilms to the development, maintenance and spread of antimicrobial resistance and tolerance?
Resistance, persistence, tolerance, role of aggregation, immune interaction, relevance to infection	2	6	How can confirmation of the presence of a biofilm help clinicians to make treatment decisions?
Resistance, persistence, tolerance, role of aggregation, immune interaction, relevance to infection	2	7	Is it possible to introduce biofilm antimicrobial susceptibility testing and define specific clinical breakpoints in routine diagnostics?
Resistance, persistence, tolerance, role of aggregation, immune interaction, relevance to infection	2	8	What is the added value of combining technologies (e.g. chemical and mechanical action) for a more environmentally friendly solution to biofilm elimination?
Resistance, persistence, tolerance, role of aggregation, immune interaction, relevance to infection	2	9	How do we more effectively combine various research disciplines (e.g. biological and physical sciences, engineering, pharmaceutical sciences, medicine etc.) to further develop antibiofilm research and to enhance translation of existing knowledge into clinical practice?
Resistance, persistence, tolerance, role of aggregation, immune interaction, relevance to infection	2	10	Do biofilms form by similar mechanisms at different sites (e.g., wound exudates, cystic fibrosis sputum, vascular or urinary catheter, tooth surfaces) or are these fundamentally different processes?
Model systems, standards, regulatory issues, policy education, interdisciplinary approaches	3	1	How can we more accurately model biofilms in vitro, in order to better reflect the in vivo/real world situation?
Model systems, standards, regulatory issues, policy education, interdisciplinary approaches	3	2	Can there be a unified definition of biofilms, encompassing surface-attached biofilms, suspended aggregates etc.? Or should we have multiple definitions? What should that definition (or those definitions) be?
Model systems, standards, regulatory issues, policy education, interdisciplinary approaches	3	3	How much do the differences between the biofilm vs planktonic lifestyle (and the different methods used to study them) affect current antimicrobial testing and research in general?
Model systems, standards, regulatory issues, policy education, interdisciplinary approaches	3	4	How do we define which in vitro biofilm behaviors are important in the in vivo biofilm context, to further dissect these behaviors?
Model systems, standards, regulatory issues, policy education, interdisciplinary approaches	3	5	How do different growth methods (e.g., multi-well plates with different volume to surface ratio, flasks vs test tubes, resuspension etc.) impact biofilm characteristics?
Model systems, standards, regulatory issues, policy education, interdisciplinary approaches	3	6	How can standardized method(s) be developed for anti-biofilm susceptibility testing and what evidence is needed to substantiate claims about cleaning, removal, eradication, clinical efficacy etc. to regulatory agencies and other stakeholders?
Model systems, standards, regulatory issues, policy education, interdisciplinary approaches	3	7	How can we get clarification and increased awareness of standards and regulatory pathways for biofilms among from industry regulators?
Model systems, standards, regulatory issues, policy education, interdisciplinary approaches	3	8	Are current testing methods for antimicrobial materials fit for purpose with respect to anti-adhesion, anti-biofilm claims?
Model systems, standards, regulatory issues, policy education, interdisciplinary approaches	3	9	How can we detect and confirm the presence of a biofilm in a standardized and reproducible manner, acceptable to regulatory agencies?
Model systems, standards, regulatory issues, policy education, interdisciplinary approaches	3	10	How can we educate society and policy makers about the origin, impact and importance of biofilms?
Model systems, standards, regulatory issues, policy education, interdisciplinary approaches	3	11	How can we increase impact of the term 'biofilm' and raise awareness about the concept and its significance with industry, regulators and the public?
Model systems, standards, regulatory issues, policy education, interdisciplinary approaches	3	12	Is the lack of recognition of biofilms within healthcare and wider industrial regulatory systems blocking innovation and translation? If so, does this reduce the incentive to innovate? What can be done about this?
Model systems, standards, regulatory issues, policy education, interdisciplinary approaches	3	13	How can we accurately quantify biofilm biomass to assess biofilm removal/cleaning?
Model systems, standards, regulatory issues, policy education, interdisciplinary approaches	3	14	What new tools and methods/techniques can be developed to track the dynamics of biofilm development from initial adhesion through biofilm maturation?
Model systems, standards, regulatory issues, policy education, interdisciplinary approaches	3	15	During biofilm formation, various gradients will create specific microenvironments, local adaptations, and differentiation. Can we build models that predict structure and responses of biofilms based on their metabolic fluxes? Can we use metabolism and metabolic modeling to compare biofilms formed in different conditions?
Polymicrobial, interactions, ecology, microbiome, phage	4	1	Should we focus more biofilm research on polymicrobial biofilm models to complement studies on pure cultures?
Polymicrobial, interactions, ecology, microbiome, phage	4	2	Can we develop polymicrobial biofilm models that can be used widely by the community?
Polymicrobial, interactions, ecology, microbiome, phage	4	3	What are the physical, chemical, and biological mechanisms that underpin species interactions and support diversity in biofilms?
Polymicrobial, interactions, ecology, microbiome, phage	4	4	How can we increase our understanding of heterogeneity in structurally complex biofilms?
Polymicrobial, interactions, ecology, microbiome, phage	4	5	How does biofilm structure mediate its function, especially the emergent properties that arise from structure?
Polymicrobial, interactions, ecology, microbiome, phage	4	6	What is the role of bacteriophages and other viruses in the formation and development of biofilms?
Polymicrobial, interactions, ecology, microbiome, phage	4	7	Can we exploit bacteriophages to control or engineer biofilm communities?
Polymicrobial, interactions, ecology, microbiome, phage	4	8	What are the molecular mechanisms used by lytic phages to hijack biofilm dormant cells?
Polymicrobial, interactions, ecology, microbiome, phage	4	9	Complex, mature biofilms remain difficult to control, even with aggressive biocides. Are there new and innovative ways to disrupt and remove established biofilms?
Polymicrobial, interactions, ecology, microbiome, phage	4	10	Could pre-formed biofilms offer advantages in probiotic approaches to 'eco-engineering'?
Polymicrobial, interactions, ecology, microbiome, phage	4	11	How do we detect/characterize when a biofilm transitions from a healthy to unhealthy, pathogenic or dysbiotic state?
Polymicrobial, interactions, ecology, microbiome, phage	4	12	What is the role of bacterial produced extracellular vesicles in biofilm formation and persistence?
Polymicrobial, interactions, ecology, microbiome, phage	4	13	How do (micro-)aggregates form? Does this process fundamentally differ from the formation of surface-attached biofilms?
Clinical focus, chronic infection, detection, diagnostics	5	1	How can we develop rapid, non-invasive, in situ, point-of-use detection methods, applicable across a range of sectors?
Clinical focus, chronic infection, detection, diagnostics	5	2	How can we can we carry out direct in situ detection and characterization of biofilms in patient samples?
Clinical focus, chronic infection, detection, diagnostics	5	3	Are there specific biomarkers for biofilms?
Clinical focus, chronic infection, detection, diagnostics	5	4	Can we identify biomarkers that allow accurate diagnosis and monitoring of biofilm infections (e.g. to determine when it is safe to stop antibiotic treatment)?
Clinical focus, chronic infection, detection, diagnostics	5	5	Can we predict which patients are more likely to develop implant-associated infections?
Clinical focus, chronic infection, detection, diagnostics	5	6	The majority of biofilm data is generated using lab strains. How do we translate this data if it is not carried out using clinically or environmentally relevant strains?
Clinical focus, chronic infection, detection, diagnostics	5	7	Can we create improved methods for detection of biofilms and monitoring of systems in inorganic/industrial settings (e.g. deployable, accurate, sensitive biofilm/corrosion sensors)?
Clinical focus, chronic infection, detection, diagnostics	5	8	Can we detect the presence of a biofilm in real time?
Clinical focus, chronic infection, detection, diagnostics	5	9	How can we improve models and methods for characterization, visualization and detection of biofilms: relevant (real world context), standardized and accessible?
Clinical focus, chronic infection, detection, diagnostics	5	10	Can structures common to all biofilms be identified and used for detection?
Clinical focus, chronic infection, detection, diagnostics	5	11	How can we identify the main microorganisms present in biofilms in chronically infected sites in a reasonably short period of time without the use of expensive and elaborate protocols?
Clinical focus, chronic infection, detection, diagnostics	5	12	There are many biofilm detection techniques based on physical, chemical, microscopical, and biological aspects of the biofilm formation; how should we combine this myriad of techniques in order to create standard methods?
Clinical focus, chronic infection, detection, diagnostics	5	13	What revisions to standard tests and diagnostic methods are needed to distinguish the biofilm phenotype from general bacterial presence, and in which sector is this most important?
Matrix, lipids, capsule, metabolism, development, physiology, ecology, evolution environment, microbiome, community engineering	6	1	How can we understand the mechanism of the interaction of antibiotics with biofilms?
Matrix, lipids, capsule, metabolism, development, physiology, ecology, evolution environment, microbiome, community engineering	6	2	Is there any relationship between the biofilm matrix components and the development of non-infectious diseases such as cancer, neurological disorders or inflammatory diseases?
Matrix, lipids, capsule, metabolism, development, physiology, ecology, evolution environment, microbiome, community engineering	6	3	How does matrix alteration contribute to resilience of biofilms?
Matrix, lipids, capsule, metabolism, development, physiology, ecology, evolution environment, microbiome, community engineering	6	4	How do we develop better models to study host-microbiome (biofilm) interactions, also beyond infection models?
Matrix, lipids, capsule, metabolism, development, physiology, ecology, evolution environment, microbiome, community engineering	6	5	Are there commonalities in the relationships between microbial communities, their structure, function and their environment that would allow for global predictions of complex biofilm behaviors?
Matrix, lipids, capsule, metabolism, development, physiology, ecology, evolution environment, microbiome, community engineering	6	6	Can we distinguish structure/conformation/function of macromolecules (eRNA/eDNA/eProteins, etc.) that are intra- vs extra-cellular (part of matrix)?
Matrix, lipids, capsule, metabolism, development, physiology, ecology, evolution environment, microbiome, community engineering	6	7	How do natural multi-species biofilm members alter the matrix produced by the whole community?
Matrix, lipids, capsule, metabolism, development, physiology, ecology, evolution environment, microbiome, community engineering	6	8	How do we track spatial/temporal organization of matrix components vs microorganisms in the biofilm?
Matrix, lipids, capsule, metabolism, development, physiology, ecology, evolution environment, microbiome, community engineering	6	9	What can we learn from the study of three-dimensional solid cancers?
Matrix, lipids, capsule, metabolism, development, physiology, ecology, evolution environment, microbiome, community engineering	6	10	Which components or characteristics of biofilms are most widely conserved between biofilms from different systems?
Matrix, lipids, capsule, metabolism, development, physiology, ecology, evolution environment, microbiome, community engineering	6	11	What is the lipidome of a biofilm? How it is different from the lipidome of a planktonic microorganism? What are the dynamics of the biofilm lipidome during a biofilm cycle?
Matrix, lipids, capsule, metabolism, development, physiology, ecology, evolution environment, microbiome, community engineering	6	12	What is the rate of genetic evolution in different types of biofilm?
Matrix, lipids, capsule, metabolism, development, physiology, ecology, evolution environment, microbiome, community engineering	6	13	Why is biofilm diversity (or fitness) in the natural environment so different from the lab?
Matrix, lipids, capsule, metabolism, development, physiology, ecology, evolution environment, microbiome, community engineering	6	14	In mixed-species biofilms, how do the extracellular polymeric substances (EPS) produced by each member contribute to the biofilm matrix? Are different types of EPS (in)compatible to build the biofilm matrix?
